# Supplementary material for: Deletion of Wt1 during early gonadogenesis leads to differences of sex development in male and female adult mice
Source: PLoS Genet. 2022 Jun 15;18(6):e1010240. doi: 10.1371/journal.pgen.1010240 (PMC9200307; doi:10.1371/journal.pgen.1010240)
Supplement: S1 Data — (XLSX) [file pgen.1010240.s013.xlsx]

## Sheet: Fig 2C
WT1
	Control	Wt1Loxp/GFP;Wt1Cre		Test for normal distribution				Unpaired t test
	1.00833	0.335552		Shapiro-Wilk test				P value	0.0163
	1.27466	0.409233			Control	Wt1Loxp/GFP;Wt1Cre		P value summary	*
	0.717011	0.163156		W	0.9991	0.9478		Significantly different (P < 0.05)?	Yes
Mean	1	0.302647		P value	0.9422	0.5597		One- or two-tailed P value?	Two-tailed
SEM	0.161032	0.0729166		Passed normality test (alpha=0.05)?	Yes	Yes		t, df	t=3,989, df=4
				P value summary	ns	ns
								How big is the difference?
				Number of values	3	3		Mean of column A	1
								Mean of column B	0.3027
								Difference between means (B - A) ± SEM	-0,6973 ± 0,1748
								95% confidence interval	-1,183 to -0,2120
								R squared (eta squared)	0.7991
								F test to compare variances
								F, DFn, Dfd	4,742, 2, 2
								P value	0.3483
								P value summary	ns
								Significantly different (P < 0.05)?	No
								Data analyzed
								Sample size, column A	3
								Sample size, column B	3

## Sheet: Fig 2D
Wt1
	XY		XX			Two-way ANOVA multiple comparision
	Control	Wt1Loxp/GFP;Wt1Cre	Control	Wt1Loxp/GFP;Wt1Cre
	0.822047	0.080712	0.825749	0.040755		Number of families	1
	0.996405	0.093752	1.14438	0.124686		Number of comparisons per family	6
	1.22086	0.0442	1.53576	0.153366		Alpha	0.05
		0.028161	1.26348
Mean	1.01311	0.0617063	1.19234	0.106269		Tukey's multiple comparisons test	Predicted (LS) mean diff,	95,00% CI of diff,	Below threshold?	Summary
SEM	0.115431	0.0153294	0.147108	0.0337871
						XY:Control vs. XY:Wt1Cre ; Wt1Loxp/GFP	0.9514	0,5147 to 1,388	Yes	***
						XY:Control vs. XX:Control	-0.1792	-0,6159 to 0,2575	No	ns
						XY:Control vs. XX:Wt1Cre ; Wt1Loxp/GFP	0.9068	0,4400 to 1,374	Yes	***
						XY:Wt1Cre ; Wt1Loxp/GFP vs. XX:Control	-1.131	-1,535 to -0,7263	Yes	****
						XY:Wt1Cre ; Wt1Loxp/GFP vs. XX:Wt1Cre ; Wt1Loxp/GFP	-0.04456	-0,4813 to 0,3921	No	ns
						XX:Control vs. XX:Wt1Cre ; Wt1Loxp/GFP	1.086	0,6494 to 1,523	Yes	****
						Test details	Predicted (LS) mean 1	Predicted (LS) mean 2	Predicted (LS) mean diff,	SE of diff,	N1	N2	q	DF
						XY:Control vs. XY:Wt1Cre ; Wt1Loxp/GFP	1.013	0.06171	0.9514	0.1427	3	4	9.426	10
						XY:Control vs. XX:Control	1.013	1.192	-0.1792	0.1427	3	4	1.776	10
						XY:Control vs. XX:Wt1Cre ; Wt1Loxp/GFP	1.013	0.1063	0.9068	0.1526	3	3	8.404	10
						XY:Wt1Cre ; Wt1Loxp/GFP vs. XX:Control	0.06171	1.192	-1.131	0.1322	4	4	12.1	10
						XY:Wt1Cre ; Wt1Loxp/GFP vs. XX:Wt1Cre ; Wt1Loxp/GFP	0.06171	0.1063	-0.04456	0.1427	4	3	0.4415	10
						XX:Control vs. XX:Wt1Cre ; Wt1Loxp/GFP	1.192	0.1063	1.086	0.1427	4	3	10.76	10

## Sheet: Fig 2F
Anogenital Distance
	XY		XX			Two-way ANOVA multiple comparision
	Control	Wt1Cre Wt1Loxp/GFP	Control	Wt1Cre Wt1Loxp/GFP
	1.2	0.7	0.6	0.7		Number of families	1
	1.1	0.7	0.6	0.6		Number of comparisons per family	6
	1.1	0.7	0.6	0.6		Alpha	0.05
	1.1	0.6	0.7	0.6
Mean	1.125	0.675	0.625	0.625		Tukey's multiple comparisons test	Mean Diff,	95,00% CI of diff,	Below threshold?	Summary
SEM	0.025	0.025	0.025	0.025
						XY:Control vs. XY:Wt1Cre Wt1Loxp/GFP	0.45	0,3450 to 0,5550	Yes	****
						XY:Control vs. XX:Control	0.5	0,3950 to 0,6050	Yes	****
						XY:Control vs. XX:Wt1Cre Wt1Loxp/GFP	0.5	0,3950 to 0,6050	Yes	****
						XY:Wt1Cre Wt1Loxp/GFP vs. XX:Control	0.05	-0,05497 to 0,1550	No	ns
						XY:Wt1Cre Wt1Loxp/GFP vs. XX:Wt1Cre Wt1Loxp/GFP	0.05	-0,05497 to 0,1550	No	ns
						XX:Control vs. XX:Wt1Cre Wt1Loxp/GFP	0	-0,1050 to 0,1050	No	ns
						Test details	Mean 1	Mean 2	Mean Diff,	SE of diff,	N1	N2	q	DF
						XY:Control vs. XY:Wt1Cre Wt1Loxp/GFP	1.125	0.675	0.45	0.03536	4	4	18	12
						XY:Control vs. XX:Control	1.125	0.625	0.5	0.03536	4	4	20	12
						XY:Control vs. XX:Wt1Cre Wt1Loxp/GFP	1.125	0.625	0.5	0.03536	4	4	20	12
						XY:Wt1Cre Wt1Loxp/GFP vs. XX:Control	0.675	0.625	0.05	0.03536	4	4	2	12
						XY:Wt1Cre Wt1Loxp/GFP vs. XX:Wt1Cre Wt1Loxp/GFP	0.675	0.625	0.05	0.03536	4	4	2	12
						XX:Control vs. XX:Wt1Cre Wt1Loxp/GFP	0.625	0.625	0	0.03536	4	4	0	12

## Sheet: Fig 5D
WT1
	Control XY	Wt1Loxp/GFP;Wt1Cre XY		Test for normal distribution				Unpaired t test
	1.31596	0.215462		Shapiro-Wilk test				P value	0.0142
	1.0496	0.0475768			Control XY	Wt1Loxp/GFP;Wt1Cre XY		P value summary	*
	0.634447	0.0237198		W	0.9845	0.8596		Significantly different (P < 0.05)?	Yes
Mean	1	0.0955862		P value	0.7615	0.2665		One- or two-tailed P value?	Two-tailed
SEM	0.198292	0.0603322		Passed normality test (alpha=0.05)?	Yes	Yes		t, df	t=4,157, df=4
				P value summary	ns	ns
								How big is the difference?
				Number of values	3	3		Mean of column A	1.013
								Mean of column B	0.09667
								Difference between means (B - A) ± SEM	-0,9167 ± 0,2205
								95% confidence interval	-1,529 to -0,3044
								R squared (eta squared)	0.812
								F test to compare variances
								F, DFn, Dfd	11,54, 2, 2
								P value	0.1595
								P value summary	ns
								Significantly different (P < 0.05)?	No
								Data analyzed
								Sample size, column A	3
								Sample size, column B	3
	Control XX	Wt1Loxp/GFP;Wt1Cre XX		Test for normal distribution				Unpaired t test
	1.22031	0.169212		Shapiro-Wilk test				P value	0.0025
	0.998231	0.087671			Control XX	Wt1Loxp/GFP;Wt1Cre XX		P value summary	**
	0.781458	0.0213707		W	1	0.997		Significantly different (P < 0.05)?	Yes
Mean	1	0.0927511		P value	0.9874	0.8958		One- or two-tailed P value?	Two-tailed
SEM	0.126689	0.0427535		Passed normality test (alpha=0.05)?	Yes	Yes		t, df	t=6,781, df=4
				P value summary	ns	ns
								How big is the difference?
				Number of values	3	3		Mean of column A	0.9997
								Mean of column B	0.09267
								Difference between means (B - A) ± SEM	-0,9070 ± 0,1338
								95% confidence interval	-1,278 to -0,5356
								R squared (eta squared)	0.92
								F test to compare variances
								F, DFn, Dfd	8,773, 2, 2
								P value	0.2047
								P value summary	ns
								Significantly different (P < 0.05)?	No
								Data analyzed
								Sample size, column A	3
								Sample size, column B	3

## Sheet: Fig 5E
Sry
	XY		XX			Two-way ANOVA multiple comparision
	Control	Wt1Loxp/GFP;Wt1Cre	Control	Wt1Loxp/GFP;Wt1Cre
	0.823913	0.20361	0.0250546	0.0117891		Number of families	1
	1.04069	0.467573	0.0165834	0.0148218		Number of comparisons per family	6
	1.16627	0.238737	0.0126464	0.00496085		Alpha	0.05
		0.00706048	0.0185734
Mean	1.01029	0.229245	0.0182144	0.0105239		Tukey's multiple comparisons test	Predicted (LS) mean diff,	95,00% CI of diff,	Significant?	Summary	Adjusted P Value
SEM	0.0999907	0.0943899	0.00259133	0.00291605
						XY:Control vs. XY:Wt1Loxp/GFP; Wt1Cre	0.781	0,4791 to 1,083	Yes	****	<0,0001
						XY:Control vs. XX:Control	0.9921	0,6901 to 1,294	Yes	****	<0,0001
						XY:Control vs. XX:Wt1Loxp/GFP; Wt1Cre	0.9998	0,6769 to 1,323	Yes	****	<0,0001
						XY:Wt1Loxp/GFP; Wt1Cre vs. XX:Control	0.211	-0,06856 to 0,4906	No	ns	0.1604
						XY:Wt1Loxp/GFP; Wt1Cre vs. XX:Wt1Loxp/GFP; Wt1Cre	0.2187	-0,08327 to 0,5207	No	ns	0.1841
						XX:Control vs. XX:Wt1Loxp/GFP; Wt1Cre	0.00769	-0,2943 to 0,3097	No	ns	0.9998
						Test details	Predicted (LS) mean 1	Predicted (LS) mean 2	Predicted (LS) mean diff,	SE of diff,	N1	N2	q	DF
						XY:Control vs. XY:Wt1Loxp/GFP; Wt1Cre	1.01	0.2292	0.781	0.09871	3	4	11.19	10
						XY:Control vs. XX:Control	1.01	0.01821	0.9921	0.09871	3	4	14.21	10
						XY:Control vs. XX:Wt1Loxp/GFP; Wt1Cre	1.01	0.01052	0.9998	0.1055	3	3	13.4	10
						XY:Wt1Loxp/GFP; Wt1Cre vs. XX:Control	0.2292	0.01821	0.211	0.09139	4	4	3.266	10
						XY:Wt1Loxp/GFP; Wt1Cre vs. XX:Wt1Loxp/GFP; Wt1Cre	0.2292	0.01052	0.2187	0.09871	4	3	3.134	10
						XX:Control vs. XX:Wt1Loxp/GFP; Wt1Cre	0.01821	0.01052	0.00769	0.09871	4	3	0.1102	10
Sox9
	XY		XX			Two-way ANOVA multiple comparision
	Control	Wt1Loxp/GFP;Wt1Cre	Control	Wt1Loxp/GFP;Wt1Cre
	0.949802	0.127674	0.123721	0.273191		Number of families	1
	0.768346	0.161844	0.609691	0.547223		Number of comparisons per family	6
	1.37021	0.0659534	0.141101	0.480769		Alpha	0.05
		0.0492877	0.118032
Mean	1.02945	0.10119	0.248137	0.433728		Tukey's multiple comparisons test	Predicted (LS) mean diff,	95,00% CI of diff,	Below threshold?	Summary	Adjusted P Value
SEM	0.178249	0.0263246	0.120618	0.0825292
						XY:Control vs. XY:Wt1Loxp/GFP; Wt1Cre	0.9283	0,4526 to 1,404	Yes	***	0.0007
						XY:Control vs. XX:Control	0.7813	0,3057 to 1,257	Yes	**	0.0024
						XY:Control vs. XX:Wt1Loxp/GFP; Wt1Cre	0.5957	0,08722 to 1,104	Yes	*	0.0217
						XY:Wt1Loxp/GFP; Wt1Cre vs. XX:Control	-0.1469	-0,5873 to 0,2934	No	ns	0.7416
						XY:Wt1Loxp/GFP; Wt1Cre vs. XX:Wt1Loxp/GFP; Wt1Cre	-0.3325	-0,8082 to 0,1431	No	ns	0.2059
						XX:Control vs. XX:Wt1Loxp/GFP; Wt1Cre	-0.1856	-0,6613 to 0,2901	No	ns	0.6441
						Test details	Predicted (LS) mean 1	Predicted (LS) mean 2	Predicted (LS) mean diff,	SE of diff,	N1	N2	q	DF
						XY:Control vs. XY:Wt1Loxp/GFP; Wt1Cre	1.029	0.1012	0.9283	0.1555	3	4	8.443	10
						XY:Control vs. XX:Control	1.029	0.2481	0.7813	0.1555	3	4	7.107	10
						XY:Control vs. XX:Wt1Loxp/GFP; Wt1Cre	1.029	0.4337	0.5957	0.1662	3	3	5.069	10
						XY:Wt1Loxp/GFP; Wt1Cre vs. XX:Control	0.1012	0.2481	-0.1469	0.1439	4	4	1.444	10
						XY:Wt1Loxp/GFP; Wt1Cre vs. XX:Wt1Loxp/GFP; Wt1Cre	0.1012	0.4337	-0.3325	0.1555	4	3	3.025	10
						XX:Control vs. XX:Wt1Loxp/GFP; Wt1Cre	0.2481	0.4337	-0.1856	0.1555	4	3	1.688	10
Fgf9
	XY		XX			Two-way ANOVA multiple comparision
	Control	Wt1Loxp/GFP;Wt1Cre	Control	Wt1Loxp/GFP;Wt1Cre
	0.947249	0.0829606	0.0727444	0.41202		Number of families	1
	0.757763	0.132499	0.871188	1.17502		Number of comparisons per family	6
	1.39316	0.0599162	0.643917	0.816647		Alpha	0.05
		0.0463764	0.0676065
	1.03273	0.080438	0.413864	0.80123		Tukey's multiple comparisons test	Predicted (LS) mean diff,	95,00% CI of diff,	Below threshold?	Summary	Adjusted P Value
	0.188338	0.0189254	0.203782	0.220395
						XY:Control vs. XY:Wt1Loxp/GFP; Wt1Cre	0.9523	0,2108 to 1,694	Yes	*	0.0126
						XY:Control vs. XX:Control	0.6189	-0,1226 to 1,360	No	ns	0.1107
						XY:Control vs. XX:Wt1Loxp/GFP; Wt1Cre	0.2315	-0,5611 to 1,024	No	ns	0.8085
						XY:Wt1Loxp/GFP; Wt1Cre vs. XX:Control	-0.3334	-1,020 to 0,3530	No	ns	0.4799
						XY:Wt1Loxp/GFP; Wt1Cre vs. XX:Wt1Loxp/GFP; Wt1Cre	-0.7208	-1,462 to 0,02066	No	ns	0.0572
						XX:Control vs. XX:Wt1Loxp/GFP; Wt1Cre	-0.3874	-1,129 to 0,3541	No	ns	0.4217
						Test details	Predicted (LS) mean 1	Predicted (LS) mean 2	Predicted (LS) mean diff,	SE of diff,	N1	N2	q	DF
						XY:Control vs. XY:Wt1Loxp/GFP; Wt1Cre	1.033	0.08044	0.9523	0.2424	3	4	5.557	10
						XY:Control vs. XX:Control	1.033	0.4139	0.6189	0.2424	3	4	3.611	10
						XY:Control vs. XX:Wt1Loxp/GFP; Wt1Cre	1.033	0.8012	0.2315	0.2591	3	3	1.264	10
						XY:Wt1Loxp/GFP; Wt1Cre vs. XX:Control	0.08044	0.4139	-0.3334	0.2244	4	4	2.102	10
						XY:Wt1Loxp/GFP; Wt1Cre vs. XX:Wt1Loxp/GFP; Wt1Cre	0.08044	0.8012	-0.7208	0.2424	4	3	4.206	10
						XX:Control vs. XX:Wt1Loxp/GFP; Wt1Cre	0.4139	0.8012	-0.3874	0.2424	4	3	2.26	10

## Sheet: Fig 5F
Wnt4
	XY		XX			Two-way ANOVA multiple comparision
	Control	Wt1Loxp/GFP;Wt1Cre	Control	Wt1Loxp/GFP;Wt1Cre
	0.2674	0.086	0.5923	0.0937		Number of families	1
	0.2499	0.136	1.3629	0.3972		Number of comparisons per family	6
	0.3582	0.2104	1.4901	0.3784		Alpha	0.05
		0.2136	0.8313
Mean	0.291833	0.1615	1.06915	0.289767		Tukey's multiple comparisons test	Predicted (LS) mean diff,	95,00% CI of diff,	Below threshold?	Summary
SEM	0.0335657	0.0308978	0.21359	0.0981834
						XY:Control vs. XY:Wt1Loxp/GFP; Wt1Cre	0.1303	-0,4531 to 0,7138	No	ns
						XY:Control vs. XX:Control	-0.7773	-1,361 to -0,1939	Yes	*
						XY:Control vs. XX:Wt1Loxp/GFP; Wt1Cre	0.002067	-0,6217 to 0,6258	No	ns
						XY:Wt1Loxp/GFP; Wt1Cre vs. XX:Control	-0.9077	-1,448 to -0,3675	Yes	**
						XY:Wt1Loxp/GFP; Wt1Cre vs. XX:Wt1Loxp/GFP; Wt1Cre	-0.1283	-0,7117 to 0,4552	No	ns
						XX:Control vs. XX:Wt1Loxp/GFP; Wt1Cre	0.7794	0,1959 to 1,363	Yes	**
						Test details	Predicted (LS) mean 1	Predicted (LS) mean 2	Predicted (LS) mean diff,	SE of diff,	N1	N2	q	DF
						XY:Control vs. XY:Wt1Loxp/GFP; Wt1Cre	0.2918	0.1615	0.1303	0.1907	3	4	0.9665	10
						XY:Control vs. XX:Control	0.2918	1.069	-0.7773	0.1907	3	4	5.764	10
						XY:Control vs. XX:Wt1Loxp/GFP; Wt1Cre	0.2918	0.2898	0.002067	0.2039	3	3	0.01434	10
						XY:Wt1Loxp/GFP; Wt1Cre vs. XX:Control	0.1615	1.069	-0.9077	0.1766	4	4	7.27	10
						XY:Wt1Loxp/GFP; Wt1Cre vs. XX:Wt1Loxp/GFP; Wt1Cre	0.1615	0.2898	-0.1283	0.1907	4	3	0.9512	10
						XX:Control vs. XX:Wt1Loxp/GFP; Wt1Cre	1.069	0.2898	0.7794	0.1907	4	3	5.779	10
Rspo1
	XY		XX			Two-way ANOVA multiple comparision
	Control	Wt1Loxp/GFP;Wt1Cre	Control	Wt1Loxp/GFP;Wt1Cre
	0.29654	0.0815117	0.921749	0.192277		Number of families	1
	0.272048	0.00840264	1.3674	0.554384		Number of comparisons per family	6
	0.635554	0.134441	0.7934	0.312636		Alpha	0.05
		0.103573
Mean	0.401381	0.0819821	1.02752	0.353099		Tukey's multiple comparisons test	Predicted (LS) mean diff,	95,00% CI of diff,	Below threshold?	Summary	Adjusted P Value
SEM	0.1173	0.0268208	0.173934	0.106471
						XY:Control vs. XY:Wt1Loxp/GFP; Wt1Cre	0.3194	-0,1445 to 0,7833	No	ns	0.2092
						XY:Control vs. XX:Control	-0.6261	-1,122 to -0,1302	Yes	*	0.0148
						XY:Control vs. XX:Wt1Loxp/GFP; Wt1Cre	0.04828	-0,4477 to 0,5442	No	ns	0.9896
						XY:Wt1Loxp/GFP; Wt1Cre vs. XX:Control	-0.9455	-1,409 to -0,4816	Yes	***	0.0006
						XY:Wt1Loxp/GFP; Wt1Cre vs. XX:Wt1Loxp/GFP; Wt1Cre	-0.2711	-0,7350 to 0,1928	No	ns	0.3231
						XX:Control vs. XX:Wt1Loxp/GFP; Wt1Cre	0.6744	0,1785 to 1,170	Yes	**	0.0095
						Test details	Predicted (LS) mean 1	Predicted (LS) mean 2	Predicted (LS) mean diff,	SE of diff,	N1	N2	q	DF
						XY:Control vs. XY:Wt1Loxp/GFP; Wt1Cre	0.4014	0.08198	0.3194	0.1486	3	4	3.04	9
						XY:Control vs. XX:Control	0.4014	1.028	-0.6261	0.1589	3	3	5.574	9
						XY:Control vs. XX:Wt1Loxp/GFP; Wt1Cre	0.4014	0.3531	0.04828	0.1589	3	3	0.4298	9
						XY:Wt1Loxp/GFP; Wt1Cre vs. XX:Control	0.08198	1.028	-0.9455	0.1486	4	3	8.998	9
						XY:Wt1Loxp/GFP; Wt1Cre vs. XX:Wt1Loxp/GFP; Wt1Cre	0.08198	0.3531	-0.2711	0.1486	4	3	2.58	9
						XX:Control vs. XX:Wt1Loxp/GFP; Wt1Cre	1.028	0.3531	0.6744	0.1589	3	3	6.004	9
Foxl2
	XY		XX			Two-way ANOVA multiple comparision
	Control	Wt1Loxp/GFP;Wt1Cre	Control	Wt1Loxp/GFP;Wt1Cre
	0.303407	0.38644	1.24058	0.410567		Number of families	1
	0.380249	0.617786	0.790707	0.448616		Number of comparisons per family	6
	0.559677	0.786592	1.01943	0.360283		Alpha	0.05
		0.8121
	0.414444	0.65073	1.01691	0.406489		Tukey's multiple comparisons test	Predicted (LS) mean diff,	95,00% CI of diff,	Below threshold?	Summary	Adjusted P Value
	0.0759289	0.0980788	0.129874	0.025581
						XY:Control vs. XY:Wt1Loxp/GFP; Wt1Cre	-0.2363	-0,6377 to 0,1652	No	ns	0.3178
						XY:Control vs. XX:Control	-0.6025	-1,032 to -0,1733	Yes	**	0.0079
						XY:Control vs. XX:Wt1Loxp/GFP; Wt1Cre	0.007956	-0,4212 to 0,4371	No	ns	>0,9999
						XY:Wt1Loxp/GFP; Wt1Cre vs. XX:Control	-0.3662	-0,7676 to 0,03528	No	ns	0.0755
						XY:Wt1Loxp/GFP; Wt1Cre vs. XX:Wt1Loxp/GFP; Wt1Cre	0.2442	-0,1572 to 0,6457	No	ns	0.2934
						XX:Control vs. XX:Wt1Loxp/GFP; Wt1Cre	0.6104	0,1812 to 1,040	Yes	**	0.0072
						Test details	Predicted (LS) mean 1	Predicted (LS) mean 2	Predicted (LS) mean diff,	SE of diff,	N1	N2	q	DF
						XY:Control vs. XY:Wt1Loxp/GFP; Wt1Cre	0.4144	0.6507	-0.2363	0.1286	3	4	2.598	9
						XY:Control vs. XX:Control	0.4144	1.017	-0.6025	0.1375	3	3	6.197	9
						XY:Control vs. XX:Wt1Loxp/GFP; Wt1Cre	0.4144	0.4065	0.007956	0.1375	3	3	0.08184	9
						XY:Wt1Loxp/GFP; Wt1Cre vs. XX:Control	0.6507	1.017	-0.3662	0.1286	4	3	4.027	9
						XY:Wt1Loxp/GFP; Wt1Cre vs. XX:Wt1Loxp/GFP; Wt1Cre	0.6507	0.4065	0.2442	0.1286	4	3	2.686	9
						XX:Control vs. XX:Wt1Loxp/GFP; Wt1Cre	1.017	0.4065	0.6104	0.1375	3	3	6.279	9
Fst
	XY		XX			Two-way ANOVA multiple comparision
	Control	Wt1Loxp/GFP;Wt1Cre	Control	Wt1Loxp/GFP;Wt1Cre
	0.0242588	0.0260272	0.8098	0.324416		Number of families	1
	0.0334387	0.0362995	1.26774	0.0820652		Number of comparisons per family	6
	0.0285849	0.0255187	0.974076	0.0393864		Alpha	0.05
		0.0372433
	0.0287608	0.0312722	1.0172	0.148622		Tukey's multiple comparisons test	Predicted (LS) mean diff,	95,00% CI of diff,	Below threshold?	Summary
	0.00265148	0.00318251	0.133943	0.088756
						XY:Control vs. XY:Wt1Loxp/GFP; Wt1Cre	-0.002511	-0,3155 to 0,3105	No	ns
						XY:Control vs. XX:Control	-0.9884	-1,323 to -0,6539	Yes	****
						XY:Control vs. XX:Wt1Loxp/GFP; Wt1Cre	-0.1199	-0,4544 to 0,2147	No	ns
						XY:Wt1Loxp/GFP; Wt1Cre vs. XX:Control	-0.9859	-1,299 to -0,6730	Yes	****
						XY:Wt1Loxp/GFP; Wt1Cre vs. XX:Wt1Loxp/GFP; Wt1Cre	-0.1174	-0,4303 to 0,1956	No	ns
						XX:Control vs. XX:Wt1Loxp/GFP; Wt1Cre	0.8686	0,5340 to 1,203	Yes	****
						Test details	Predicted (LS) mean 1	Predicted (LS) mean 2	Predicted (LS) mean diff,	SE of diff,	N1	N2	q	DF
						XY:Control vs. XY:Wt1Loxp/GFP; Wt1Cre	0.02876	0.03127	-0.002511	0.1003	3	4	0.03543	9
						XY:Control vs. XX:Control	0.02876	1.017	-0.9884	0.1072	3	3	13.04	9
						XY:Control vs. XX:Wt1Loxp/GFP; Wt1Cre	0.02876	0.1486	-0.1199	0.1072	3	3	1.582	9
						XY:Wt1Loxp/GFP; Wt1Cre vs. XX:Control	0.03127	1.017	-0.9859	0.1003	4	3	13.91	9
						XY:Wt1Loxp/GFP; Wt1Cre vs. XX:Wt1Loxp/GFP; Wt1Cre	0.03127	0.1486	-0.1174	0.1003	4	3	1.655	9
						XX:Control vs. XX:Wt1Loxp/GFP; Wt1Cre	1.017	0.1486	0.8686	0.1072	3	3	11.46	9
Runx1
	XY		XX			Two-way ANOVA multiple comparision
	Control	Wt1Loxp/GFP;Wt1Cre	Control	Wt1Loxp/GFP;Wt1Cre
	0.158888	0.194283	0.767413	0.0312509		Number of families	1
	0.183791	0.00364162	1.19065	0.159131		Number of comparisons per family	6
	0.604444	0.0618607	0.893909	0.242982		Alpha	0.05
	0.33662		1.22432
	0.320936	0.086595	1.01907	0.144455		Tukey's multiple comparisons test	Predicted (LS) mean diff,	95,00% CI of diff,	Significant?	Summary
	0.102344	0.0564058	0.112012	0.0615604
						XY:Control vs. XY:Wt1Loxp/GFP; Wt1Cre	0.2343	-0,1824 to 0,6511	No	ns
						XY:Control vs. XX:Control	-0.6981	-1,084 to -0,3123	Yes	**
						XY:Control vs. XX:Wt1Loxp/GFP; Wt1Cre	0.1765	-0,2403 to 0,5932	No	ns
						XY:Wt1Loxp/GFP; Wt1Cre vs. XX:Control	-0.9325	-1,349 to -0,5157	Yes	***
						XY:Wt1Loxp/GFP; Wt1Cre vs. XX:Wt1Loxp/GFP; Wt1Cre	-0.05786	-0,5034 to 0,3876	No	ns
						XX:Control vs. XX:Wt1Loxp/GFP; Wt1Cre	0.8746	0,4579 to 1,291	Yes	***
						Test details	Predicted (LS) mean 1	Predicted (LS) mean 2	Predicted (LS) mean diff,	SE of diff,	N1	N2	q	DF
						XY:Control vs. XY:Wt1Loxp/GFP; Wt1Cre	0.3209	0.08659	0.2343	0.1362	4	3	2.433	10
						XY:Control vs. XX:Control	0.3209	1.019	-0.6981	0.1261	4	4	7.829	10
						XY:Control vs. XX:Wt1Loxp/GFP; Wt1Cre	0.3209	0.1445	0.1765	0.1362	4	3	1.832	10
						XY:Wt1Loxp/GFP; Wt1Cre vs. XX:Control	0.08659	1.019	-0.9325	0.1362	3	4	9.681	10
						XY:Wt1Loxp/GFP; Wt1Cre vs. XX:Wt1Loxp/GFP; Wt1Cre	0.08659	0.1445	-0.05786	0.1456	3	3	0.5619	10
						XX:Control vs. XX:Wt1Loxp/GFP; Wt1Cre	1.019	0.1445	0.8746	0.1362	4	3	9.08	10
Podxl
	XY		XX			Two-way ANOVA multiple comparision
	Control	Wt1Loxp/GFP;Wt1Cre	Control	Wt1Loxp/GFP;Wt1Cre
	0.2631	0.2987	0.8225	0.3346		Number of families	1
	0.3362	0.3849	0.9274	0.7468		Number of comparisons per family	6
	0.4412	0.337	0.9231	0.5494		Alpha	0.05
		0.2584	1.4202
	0.346833	0.31975	1.0233	0.5436		Tukey's multiple comparisons test	Predicted (LS) mean diff,	95,00% CI of diff,	Below threshold?	Summary
	0.0516872	0.0270016	0.134501	0.119027
						XY:Control vs. XY:Wt1Loxp/GFP; Wt1Cre	0.02708	-0,3954 to 0,4495	No	ns
						XY:Control vs. XX:Control	-0.6765	-1,099 to -0,2540	Yes	**
						XY:Control vs. XX:Wt1Loxp/GFP; Wt1Cre	-0.1968	-0,6484 to 0,2549	No	ns
						XY:Wt1Loxp/GFP; Wt1Cre vs. XX:Control	-0.7036	-1,095 to -0,3124	Yes	**
						XY:Wt1Loxp/GFP; Wt1Cre vs. XX:Wt1Loxp/GFP; Wt1Cre	-0.2239	-0,6463 to 0,1986	No	ns
						XX:Control vs. XX:Wt1Loxp/GFP; Wt1Cre	0.4797	0,05725 to 0,9022	Yes	*
						Test details	Predicted (LS) mean 1	Predicted (LS) mean 2	Predicted (LS) mean diff,	SE of diff,	N1	N2	q	DF
						XY:Control vs. XY:Wt1Loxp/GFP; Wt1Cre	0.3468	0.3198	0.02708	0.1381	3	4	0.2774	10
						XY:Control vs. XX:Control	0.3468	1.023	-0.6765	0.1381	3	4	6.928	10
						XY:Control vs. XX:Wt1Loxp/GFP; Wt1Cre	0.3468	0.5436	-0.1968	0.1476	3	3	1.885	10
						XY:Wt1Loxp/GFP; Wt1Cre vs. XX:Control	0.3198	1.023	-0.7036	0.1278	4	4	7.783	10
						XY:Wt1Loxp/GFP; Wt1Cre vs. XX:Wt1Loxp/GFP; Wt1Cre	0.3198	0.5436	-0.2239	0.1381	4	3	2.293	10
						XX:Control vs. XX:Wt1Loxp/GFP; Wt1Cre	1.023	0.5436	0.4797	0.1381	4	3	4.913	10

## Sheet: Fig 6B
NR5A1
	Control XY	Wt1Loxp/GFP;Wt1Cre XY		Test for normal distribution				Unpaired t test
	2.08387	1.02411		Shapiro-Wilk test				P value	0.0008
	3.31961	0.780333			Control XY	Wt1Loxp/GFP;Wt1Cre XY		P value summary	***
	3.21757	1.23369		W	0.8956	0.989		Significantly different (P < 0.05)?	Yes
	2.78893	0.957632		P value	0.4094	0.952		One- or two-tailed P value?	Two-tailed
Mean	2.85249	0.998941		Passed normality test (alpha=0.05)?	Yes	Yes		t, df	t=6,260, df=6
SEM	0.280817	0.0936458		P value summary	ns	ns
								How big is the difference?
				Number of values	4	4		Mean of column A	2.853
								Mean of column B	0.999
								Difference between means (B - A) ± SEM	-1,854 ± 0,2961
								95% confidence interval	-2,578 to -1,129
								R squared (eta squared)	0.8672
								F test to compare variances
								F, DFn, Dfd	8,975, 3, 3
								P value	0.1045
								P value summary	ns
								Significantly different (P < 0.05)?	No
								Data analyzed
								Sample size, column A	4
								Sample size, column B	4
	Control XX	Wt1Loxp/GFP;Wt1Cre XX		Test for normal distribution				Unpaired t test with Welch's correction
	0	1.27511		Shapiro-Wilk test				P value	0.0185
	0	0.876582			Control XX	Wt1Loxp/GFP;Wt1Cre XX		P value summary	*
	0	0.848307		W	Invalid input data	0.8007		Significantly different (P < 0.05)?	Yes
Mean	0	1		P value		0.1161		One- or two-tailed P value?	Two-tailed
SEM	0	0.137798		Passed normality test (alpha=0.05)?		Yes		Welch-corrected t, df	t=7,259, df=2,000
				P value summary		ns
								How big is the difference?
				Number of values	3	3		Mean of column A	0
								Mean of column B	1
								Difference between means (B - A) ± SEM	1,000 ± 0,1378
								95% confidence interval	0,4073 to 1,593
								R squared (eta squared)	0.9634
								F test to compare variances
								F, DFn, Dfd	Infinity, 2, 2
								P value	<0,0001
								P value summary	****
								Significantly different (P < 0.05)?	Yes
								Data analyzed
								Sample size, column A	3
								Sample size, column B	3

## Sheet: Fig 6C
Star
	Control XY	Wt1Loxp/GFP;Wt1Cre XY		Test for normal distribution				Unpaired t test
	1.14579	0.294133		Shapiro-Wilk test
	0.762807	0.533652			Control XY	Wt1Loxp/GFP;Wt1Cre XY		P value	0.0046
	0.960416	0.164325		W	0.9221	0.9194		P value summary	**
	1.19129	0.594306		P value	0.549	0.5335		Significantly different (P < 0.05)?	Yes
Mean	1.01508	0.396604		Passed normality test (alpha=0.05)?	Yes	Yes		One- or two-tailed P value?	Two-tailed
SEM	0.0977956	0.100963		P value summary	ns	ns		t, df	t=4,400, df=6
				Number of values	4	4		How big is the difference?
								Mean of column A	1.015
								Mean of column B	0.3966
								Difference between means (B - A) ± SEM	-0,6185 ± 0,1406
								95% confidence interval	-0,9624 to -0,2745
								R squared (eta squared)	0.7634
								F test to compare variances
								F, DFn, Dfd	1,066, 3, 3
								P value	0.9594
								P value summary	ns
								Significantly different (P < 0.05)?	No
	Control XX	Wt1Loxp/GFP;Wt1Cre XX		Test for normal distribution				Unpaired t test
	0.0488841	0.202175		Shapiro-Wilk test
	0.0584746	0.186809			Control XX	Wt1Loxp/GFP;Wt1Cre XX		P value	0.0004
	0.077908	0.21907		W	0.9621	0.9993		P value summary	***
	0.0131893			P value	0.7924	0.9478		Significantly different (P < 0.05)?	Yes
Mean	0.049614	0.202685		Passed normality test (alpha=0.05)?	Yes	Yes		One- or two-tailed P value?	Two-tailed
SEM	0.0135596	0.00931638		P value summary	ns	ns		t, df	t=8,582, df=5
				Number of values	4	3		How big is the difference?
								Mean of column A	0.04961
								Mean of column B	0.2027
								Difference between means (B - A) ± SEM	0,1531 ± 0,01784
								95% confidence interval	0,1072 to 0,1989
								R squared (eta squared)	0.9364
								F test to compare variances
								F, DFn, Dfd	2,824, 3, 2
								P value	0.5446
								P value summary	ns
								Significantly different (P < 0.05)?	No
Cyp11a1
	Control XY	Wt1Loxp/GFP;Wt1Cre XY		Test for normal distribution				Unpaired t test
	1.10106	0.081495		Shapiro-Wilk test
	0.72421	0.531293			Control XY	Wt1Loxp/GFP;Wt1Cre XY		P value	0.0207
	1.69589	0.183454		W	0.8527	0.9691		P value summary	*
	0.739476	0.368905		P value	0.2351	0.836		Significantly different (P < 0.05)?	Yes
Mean	1.06516	0.291287		Passed normality test (alpha=0.05)?	Yes	Yes		One- or two-tailed P value?	Two-tailed
SEM	0.227565	0.0996946		P value summary	ns	ns		t, df	t=3,115, df=6
				Number of values	4	4		How big is the difference?
								Mean of column A	1.065
								Mean of column B	0.2913
								Difference between means (B - A) ± SEM	-0,7739 ± 0,2484
								95% confidence interval	-1,382 to -0,1660
								R squared (eta squared)	0.6179
								F test to compare variances
								F, DFn, Dfd	5,210, 3, 3
								P value	0.2085
								P value summary	ns
								Significantly different (P < 0.05)?	No
	Control XX	Wt1Loxp/GFP;Wt1Cre XX		Test for normal distribution				Unpaired t test with Welch's correction
	0.00557765	0.217348		Shapiro-Wilk test				P value	0.0432
	0.00523048	0.239061			Control XX	Wt1Loxp/GFP;Wt1Cre XX		P value summary	*
	0.00746157	0.135984		W	0.8899	0.8635		Significantly different (P < 0.05)?	Yes
	0.00818704	0.500679		P value	0.3826	0.2731		One- or two-tailed P value?	Two-tailed
Mean	0.00661418	0.273268		Passed normality test (alpha=0.05)?	Yes	Yes		Welch-corrected t, df	t=3,376, df=3,000
SEM	0.000717692	0.0789831		P value summary	ns	ns
								How big is the difference?
				Number of values	4	4		Mean of column A	0.006614
								Mean of column B	0.2733
								Difference between means (B - A) ± SEM	0,2667 ± 0,07899
								95% confidence interval	0,01531 to 0,5180
								R squared (eta squared)	0.7916
								F test to compare variances
								F, DFn, Dfd	12111, 3, 3
								P value	<0,0001
								P value summary	****
								Significantly different (P < 0.05)?	Yes
Hsd3b1
	Control XY	Wt1Loxp/GFP;Wt1Cre XY		Test for normal distribution				Unpaired t test
	1.79808	0.125969		Shapiro-Wilk test				P value	0.044
	0.909435	0.778432			Control XY	Wt1Loxp/GFP;Wt1Cre XY		P value summary	*
	1.09721	0.177237		W	0.9555	0.9005		Significantly different (P < 0.05)?	Yes
	0.557352	0.426763		P value	0.7506	0.4335		One- or two-tailed P value?	Two-tailed
Mean	1.09052	0.3771		Passed normality test (alpha=0.05)?	Yes	Yes		t, df	t=2,541, df=6
SEM	0.261048	0.149038		P value summary	ns	ns
								How big is the difference?
				Number of values	4	4		Mean of column A	1.091
								Mean of column B	0.3431
								Difference between means (B - A) ± SEM	-0,7474 ± 0,2942
								95% confidence interval	-1,467 to -0,02760
								R squared (eta squared)	0.5183
								F test to compare variances
								F, DFn, Dfd	3,706, 3, 3
								P value	0.3105
								P value summary	ns
								Significantly different (P < 0.05)?	No
	Control XX	Wt1Loxp/GFP;Wt1Cre XX		Test for normal distribution				Unpaired t test with Welch's correction
	0.0144032	0.284488		Shapiro-Wilk test				P value	0.0143
	0.0187387	0.446247			Control XX	Wt1Loxp/GFP;Wt1Cre XX		P value summary	*
	0.0422828	0.271343		W	0.9428	0.8877		Significantly different (P < 0.05)?	Yes
	0.0286825	0.575586		P value	0.6715	0.3727		One- or two-tailed P value?	Two-tailed
Mean	0.0260268	0.394416		Passed normality test (alpha=0.05)?	Yes	Yes		Welch-corrected t, df	t=5,076, df=3,044
SEM	0.00618826	0.0723074		P value summary	ns	ns
								How big is the difference?
								Mean of column A	0.02603
								Mean of column B	0.3944
								Difference between means (B - A) ± SEM	0,3684 ± 0,07257
								95% confidence interval	0,1393 to 0,5975
								R squared (eta squared)	0.8944
								F test to compare variances
								F, DFn, Dfd	136,5, 3, 3
								P value	0.0021
								P value summary	**
								Significantly different (P < 0.05)?	Yes
Amh
	Control XY	Wt1Loxp/GFP;Wt1Cre XY		Test for normal distribution				Unpaired t test with Welch's correction
	0.380982	0.0119412		Shapiro-Wilk test				P value	0.0585
	0.709683	0.00545203			Control XY	Wt1Loxp/GFP;Wt1Cre XY		P value summary	ns
	1.74355	0.00862508		W	0.9132	0.9952		Significantly different (P < 0.05)?	No
	2.12127	0.00161828		P value	0.4995	0.9822		One- or two-tailed P value?	Two-tailed
Mean	1.23887	0.00690914		Passed normality test (alpha=0.05)?	Yes	Yes		Welch-corrected t, df	t=2,981, df=3,000
SEM	0.413254	0.00220572		P value summary	ns	ns
								How big is the difference?
				Number of values	4	4		Mean of column A	1.239
								Mean of column B	0.006909
								Difference between means (B - A) ± SEM	-1,232 ± 0,4133
								95% confidence interval	-2,547 to 0,08317
								R squared (eta squared)	0.7476
								F test to compare variances
								F, DFn, Dfd	35102, 3, 3
								P value	<0,0001
								P value summary	****
								Significantly different (P < 0.05)?	Yes
								Data analyzed
								Sample size, column A	4
								Sample size, column B	4
	Control XX	Wt1Loxp/GFP;Wt1Cre XX		Test for normal distribution				Mann Whitney test
	0.00323576	0.0077752		Shapiro-Wilk test				P value	0.4
	0.00376718	0.00696588			Control XX	Wt1Loxp/GFP;Wt1Cre XX		Exact or approximate P value?	Exact
	0.00923293	0.0065632		W	0.7604	0.9638		P value summary	ns
	0.00420426			P value	0.0481	0.6346		Significantly different (P < 0.05)?	No
Mean	0.00511003	0.00710143		Passed normality test (alpha=0.05)?	No	Yes		One- or two-tailed P value?	Two-tailed
SEM	0.00138849	0.000308632		P value summary	*	ns		Sum of ranks in column A,B	13 , 15
								Mann-Whitney U	3
				Number of values	4	3
								Difference between medians
								Median of column A	0,003986, n=4
								Median of column B	0,006966, n=3
								Difference: Actual	0.00298
								Difference: Hodges-Lehmann	0.002997

## Sheet: Fig 7A
Dppa3
	Control XY	Wt1Loxp/GFP;Wt1Cre XY		Test for normal distribution				Unpaired t test
	1.40911	0.124371		Shapiro-Wilk test				P value	0.0049
	1.00385	0.360253			Control XY	Wt1Loxp/GFP;Wt1Cre XY		P value summary	**
	1.12795	0.086063		W	0.9864	0.8648		Significantly different (P < 0.05)?	Yes
	0.626752	0.422194		P value	0.9381	0.2777		One- or two-tailed P value?	Two-tailed
Mean	1.04192	0.24822		Passed normality test (alpha=0.05)?	Yes	Yes		t, df	t=4,345, df=6
SEM	0.162287	0.0838908		P value summary	ns	ns
								How big is the difference?
				Number of values	4	4		Mean of column A	1.042
								Mean of column B	0.2482
								Difference between means (B - A) ± SEM	-0,7937 ± 0,1827
								95% confidence interval	-1,241 to -0,3467
								R squared (eta squared)	0.7588
								F test to compare variances
								F, DFn, Dfd	3,742, 3, 3
								P value	0.3071
								P value summary	ns
								Significantly different (P < 0.05)?	No
	Control XX	Wt1Loxp/GFP;Wt1Cre XX		Test for normal distribution				Unpaired t test with Welch's correction
	0.0320391	0.0456206		Shapiro-Wilk test				P value	0.1837
	0.0431286	0.075186			Control XX	Wt1Loxp/GFP;Wt1Cre XX		P value summary	ns
	0.0622054	0.117989		W	0.9043	0.9372		Significantly different (P < 0.05)?	No
	0.0654622	0.209301		P value	0.4526	0.6376		One- or two-tailed P value?	Two-tailed
Mean	0.0507088	0.112024		Passed normality test (alpha=0.05)?	Yes	Yes		Welch-corrected t, df	t=1,678, df=3,296
SEM	0.00793649	0.021007		P value summary	ns	ns
								How big is the difference?
				Number of values	4	4		Mean of column A	0.05071
								Mean of column B	0.112
								Difference between means (B - A) ± SEM	0,06132 ± 0,03654
								95% confidence interval	-0,04927 to 0,1719
								R squared (eta squared)	0.4607
								F test to compare variances
								F, DFn, Dfd	20,20, 3, 3
								P value	0.0343
								P value summary	*
								Significantly different (P < 0.05)?	Yes
								Data analyzed
								Sample size, column A	4
								Sample size, column B	4
Nanog
	Control XY	Wt1Loxp/GFP;Wt1Cre XY		Test for normal distribution				Unpaired t test
	0.992325	0.255107		Shapiro-Wilk test				P value	0.03
	0.704575	0.454807			Control XY	Wt1Loxp/GFP;Wt1Cre XY		P value summary	*
	1.43027	0.124046		W	0.9859	0.9858		Significantly different (P < 0.05)?	Yes
				P value	0.7729	0.7723		One- or two-tailed P value?	Two-tailed
Mean	1.04239	0.277986		Passed normality test (alpha=0.05)?	Yes	Yes		t, df	t=3,297, df=4
SEM	0.210981	0.0961653		P value summary	ns	ns
								How big is the difference?
				Number of values	3	3		Mean of column A	1.042
								Mean of column B	0.278
								Difference between means (B - A) ± SEM	-0,7644 ± 0,2319
								95% confidence interval	-1,408 to -0,1206
								R squared (eta squared)	0.731
								F test to compare variances
								F, DFn, Dfd	4,813, 2, 2
								P value	0.344
								P value summary	ns
								Significantly different (P < 0.05)?	No
								Data analyzed
								Sample size, column A	4
								Sample size, column B	4
	Control XX	Wt1Loxp/GFP;Wt1Cre XX		Test for normal distribution				Unpaired t test
	0.343963	0.147697		Shapiro-Wilk test				P value	0.3001
	0.40198	0.358356			Control XX	Wt1Loxp/GFP;Wt1Cre XX		P value summary	ns
	0.296247	0.253291		W	0.9818	0.9681		Significantly different (P < 0.05)?	No
	0.197951	0.197269		P value	0.9125	0.8298		One- or two-tailed P value?	Two-tailed
Mean	0.310035	0.239153		Passed normality test (alpha=0.05)?	Yes	Yes		t, df	t=1,134, df=6
SEM	0.0431645	0.0608121		P value summary	ns	ns
								How big is the difference?
				Number of values	4	4		Mean of column A	0.31
								Mean of column B	0.2392
								Difference between means (B - A) ± SEM	-0,07088 ± 0,06251
								95% confidence interval	-0,2238 to 0,08207
								R squared (eta squared)	0.1765
								F test to compare variances
								F, DFn, Dfd	1,097, 3, 3
								P value	0.9411
								P value summary	ns
								Significantly different (P < 0.05)?	No
								Data analyzed
								Sample size, column A	4
								Sample size, column B	4
STRA8
	Control XY	Wt1Loxp/GFP;Wt1Cre XY		Test for normal distribution				Unpaired t test with Welch's correction
	0.0215845	0.988866		Shapiro-Wilk test				P value	0.2459
	0.0855194	0.0941942			Control XY	Wt1Loxp/GFP;Wt1Cre XY		P value summary	ns
	0.0337242	0.329837		W	0.9036	0.9305		Significantly different (P < 0.05)?	No
	0.00562936			P value	0.4493	0.4906		One- or two-tailed P value?	Two-tailed
Mean	0.0366144	0.470966		Passed normality test (alpha=0.05)?	Yes	Yes		Welch-corrected t, df	t=1,619, df=2,017
SEM	0.0172868	0.267736		P value summary	ns	ns
								How big is the difference?
								Mean of column A	0.03661
								Mean of column B	0.471
								Difference between means (B - A) ± SEM	0,4344 ± 0,2683
								95% confidence interval	-0,7109 to 1,580
								R squared (eta squared)	0.5651
								F test to compare variances
								F, DFn, Dfd	179,9, 2, 3
								P value	0.0015
								P value summary	**
								Significantly different (P < 0.05)?	Yes
								Data analyzed
								Sample size, column A	4
								Sample size, column B	3
	Control XX	Wt1Loxp/GFP;Wt1Cre XX		Test for normal distribution				Mann Whitney test
	0.609548	0.182977		Shapiro-Wilk test				P value	0.0286
	0.862082	0.167992			Control XX	Wt1Loxp/GFP;Wt1Cre XX		Exact or approximate P value?	Exact
	2.04724	0.188899		W	0.8166	0.7619		P value summary	*
	0.929555	0.0694968		P value	0.1355	0.0496		Significantly different (P < 0.05)?	Yes
Mean	1.11211	0.152341		Passed normality test (alpha=0.05)?	Yes	No		One- or two-tailed P value?	Two-tailed
SEM	0.319227	0.00622152		P value summary	ns	*		Sum of ranks in column A,B	26 , 10
								Mann-Whitney U	0
				Number of values	4	4
								Difference between medians
								Median of column A	0,8958, n=4
								Median of column B	0,1755, n=4
								Difference: Actual	-0.7203
								Difference: Hodges-Lehmann	-0.7436

## Sheet: Fig 7C
DDX4
	Control XY	Wt1Loxp/GFP;Wt1Cre XY		Test for normal distribution				Unpaired t test
	0.966052	0.318226		Shapiro-Wilk test				P value	0.0132
	0.834003	0.419791			Control XY	Wt1Loxp/GFP;Wt1Cre XY		P value summary	*
	1.19995	0.581517		W	0.9748	0.9831		Significantly different (P < 0.05)?	Yes
Mean	1	0.439845		P value	0.6953	0.7508		One- or two-tailed P value?	Two-tailed
SEM	0.106994	0.0766641		Passed normality test (alpha=0.05)?	Yes	Yes		t, df	t=4,250, df=4
				P value summary	ns	ns
								How big is the difference?
				Number of values	3	3		Mean of column A	1
								Mean of column B	0.44
								Difference between means (B - A) ± SEM	-0,5600 ± 0,1318
								95% confidence interval	-0,9258 to -0,1942
								R squared (eta squared)	0.8187
								F test to compare variances
								F, DFn, Dfd	1,938, 2, 2
								P value	0.6806
								P value summary	ns
								Significantly different (P < 0.05)?	No
								Data analyzed
								Sample size, column A	3
								Sample size, column B	3
	Control XX	Wt1Loxp/GFP;Wt1Cre XX		Test for normal distribution				Unpaired t test
	1.07007	0.531688		Shapiro-Wilk test				P value	0.0015
	0.984052	0.396863			Control XX	Wt1Loxp/GFP;Wt1Cre XX		P value summary	**
	0.945877	0.572593		W	0.9524	0.9132		Significantly different (P < 0.05)?	Yes
Mean	1	0.500381		P value	0.5801	0.4287		One- or two-tailed P value?	Two-tailed
SEM	0.036728	0.0530889		Passed normality test (alpha=0.05)?	Yes	Yes		t, df	t=7,731, df=4
				P value summary	ns	ns
								How big is the difference?
				Number of values	3	3		Mean of column A	1
								Mean of column B	0.5007
								Difference between means (B - A) ± SEM	-0,4993 ± 0,06459
								95% confidence interval	-0,6787 to -0,3200
								R squared (eta squared)	0.9373
								F test to compare variances
								F, DFn, Dfd	2,101, 2, 2
								P value	0.6449
								P value summary	ns
								Significantly different (P < 0.05)?	No
								Data analyzed
								Sample size, column A	3
								Sample size, column B	3

[truncated: 2 more sheets: Fig 8D, S2C]
